# Supplementary material for: Impact of a Teacher Intervention to Encourage Students to Eat School Lunch
Source: Int J Environ Res Public Health. 2022 Sep 14;19(18):11553. doi: 10.3390/ijerph191811553 (PMC9517446; doi:10.3390/ijerph191811553)
Supplement: Supplementary file 1 [file ijerph-19-11553-s001.zip]

Archive with 1 entries (1 files):
- ijerph-1887379-supplementary.pdf
